# Supplementary material for: Factors Influencing Disease Prevention and Control Behaviours of Hog Farmers
Source: Animals (Basel). 2023 Feb 22;13(5):787. doi: 10.3390/ani13050787 (PMC10000186; doi:10.3390/ani13050787)
Supplement: Supplementary file 1 [file animals-13-00787-s001.zip]

Archive with 1 entries (1 files):
- animals-2217329-supplementary.xlsx
