# Supplementary material for: Factors Influencing Disease Prevention and Control Behaviours of Hog Farmers
Source: Animals (Basel). 2023 Feb 22;13(5):787. doi: 10.3390/ani13050787 (PMC10000186; doi:10.3390/ani13050787)
Supplement: Supplementary file 1 [file animals-13-00787-s001.zip › animals-2217329-supplementary.xlsx]

## Sheet: Sheet1
Questionnaire number	Province	Gender: 0=male, 1=female	Age	Years of education	Breeding years	Production mode: 1=self-breeding, 2=commercial pig fattening, 3=piglet breeding	Have you received technical training (1=yes, 0=no)	Joining an industrial organisation or not (1=yes, 0=no)	Proportion of farming income	Breeding scale	Distance from other farms (km)	Distance from residential areas (km)	Distance from main traffic routes (km)	All-in, all-out management of feeder hogs (1=yes, 0=no)	Immunisation records(1=built, 0=not built)	Are there natural barriers (such as rivers, mountains, farmland, etc.) around the farm _____(1= yes, 0= no)	Is the farm managed by districts (sows, nursing pigs and piglets are separated)? (1= yes, 0= no)	Whether the transport means is dedicated for the special session ____(1= yes, 0= no)	Are the clean roads and dirty roads separated? _____(1= yes, 0= no)	Has the water source been tested? (1= yes, 0= no)	Can birds be effectively controlled (1= yes, 0= no)	Whether the farm is effective in blocking the introduction of African swine fever (1= yes, 0= no)	Whether the farm will report suspected outbreaks in neighbouring farms (1= yes, 0= no)	Whether the farm will report suspected outbreaks (1= yes, 0= no)	Risk appetite (High risk, high return = 1, medium risk, medium return = 2, low risk, low return = 3)	Whether rodents can be effectively controlled (1= yes, 0= no)	Whether insects can be effectively controlled (e.g. ticks, mosquitoes, and flies) (1= yes, 0= no)	Can external personnel and vehicles freely enter the farm? (1= yes, 0= no)	Is there a transit site in the inner and outer sites? (1= yes, 0= no)	Is there any decontamination operation in the workers’ approach area? (bathing, disinfecting, changing clothes and boots, etc.) (1= yes, 0= no)	Are there vehicles entering the decontamination site? (1= yes, 0= no)	Whether feed uses kitchen waste (swill) (1= yes, 0= no)	Whether to disinfect the feed? (1= yes, 0= no)
1	Hebei	1	39	9	16	1	1	0	90	650	0.5	0.5	0.5	0	1	1	1	0	1	0	0	1	2	2	3	1	0	0	1	1	1	0	1
2	Hebei	0	38	12	8	1	0	0	100	218	0.1	1.5	0.1	0	1	1	1	0	0	0	0	0	2	2	2	1	1	0	1	1	1	0	1
3	Hebei	0	42	8	8	1	0	0	100	270	0.1	1.5	1	0	1	1	1	0	0	0	0	0	2	2	2	1	1	0	1	1	1	0	1
4	Hebei	0	43	9	8	1	1	0	95	633	1	0.2	6	0	1	0	1	1	1	1	0	0	2	1	2	1	0	1	0	0	0	0	1
5	Hebei	0	45	9	8	1	1	0	100	5250	2	1	0.1	0	1	1	1	1	1	0	1	0	2	2	2	1	0	0	1	1	1	0	1
6	Hebei	0	50	6	4	3	0	0	100	60	0.1	0	0.1	0	1	0	0	0	0	0	0	1	1	2	3	1	0	0	1	1	1	0	1
7	Hebei	0	50	9	5	1	1	0	100	50	0.1	1	1	0	1	1	1	1	1	0	0	1	2	2	3	1	0	0	0	1	1	0	1
8	Hebei	0	52	9	20	2	1	0	90	3500	0.6	0.5	1	1	1	1	1	0	1	0	0	0	2	2	3	1	0	0	1	1	1	0	1
9	Hebei	0	50	9	20	1	0	0	100	120	0	0	1	1	1	0	1	0	0	0	0	0	2	2	3	0	0	0	0	1	0	0	0
10	Hebei	0	52	9	8	1	1	0	100	95	0.5	0.5	5	0	1	1	1	1	0	0	0	1	2	2	3	0	0	0	1	1	1	0	0
11	Hebei	0	56	9	12	2	1	0	95	0	1	1	1	0	1	0	1	0	0	0	0	1	2	2	3	1	0	0	1	1	1	0	0
12	Tianjin	1	52	9	20	1	1	0	60	12	0.1	0.1	3	0	1	0	1	0	0	0	1	0	2	2	3	0	1	0	0	0	0	0	0
13	Tianjin	0	54	9	30	1	1	0	85	632	0.3	0.1	1	0	1	0	1	0	0	0	1	0	2	2	3	1	0	0	1	1	1	0	1
14	Tianjin	0	53	5	20	1	1	0	100	6	0.1	0.1	0.5	0	1	0	1	0	0	0	0	0	2	2	3	0	0	0	0	1	0	0	0
15	Tianjin	1	35	5	9	1	1	0	100	130	0.1	1	0.1	0	1	0	1	0	0	0	0	0	2	2	3	0	0	0	1	1	0	0	0
16	Tianjin	0	36	9	12	1	1	0	90	1100	0.1	0.1	0.5	0	1	0	1	1	0	0	0	0	2	2	3	0	0	0	0	1	0	0	1
17	Tianjin	0	52	12	12	1	1	1	100	320	0.1	0	0.1	0	1	1	1	1	1	0	1	0	2	2	2	1	1	0	1	1	1	0	1
18	Tianjin	0	56	12	18	1	1	0	80	60	0.1	1	0.2	0	1	0	1	0	0	0	1	0	2	2	3	1	1	0	1	1	1	0	1
19	Tianjin	0	45	9	16	1	1	0	70	210	0.1	0.1	0.1	0	1	0	1	0	0	0	1	0	2	2	3	1	1	0	1	1	1	0	1
20	Tianjin	0	54	9	30	1	1	0	100	370	0.1	0.5	0.1	0	1	0	1	1	1	0	1	0	2	2	3	0	0	0	1	1	1	0	1
21	Tianjin	0	34	9	5	1	0	0	80	25	0.5	0.5	0.5	0	1	0	1	1	0	0	1	0	2	2	3	0	1	0	1	1	0	0	0
22	Tianjin	0	51	6	15	1	0	0	70	215	0	0	1	0	1	0	1	0	0	0	1	0	1	1	3	1	1	0	0	1	1	0	1
23	Tianjin	0	49	9	16	1	0	0	100	122	0	0	0	0	1	0	1	1	1	0	1	0	2	2	3	1	1	0	0	1	1	0	1
24	Tianjin	0	50	6	17	1	1	0	100	540	0.2	0	1	0	1	0	1	1	0	1	0	0	1	1	1	1	1	0	0	1	1	0	1
25	Tianjin	0	50	9	20	1	1	0	100	230	0.2	0	1	0	1	0	1	1	0	0	1	0	2	2	3	1	1	0	1	1	1	0	1
26	Tianjin	0	63	6	30	1	1	0	100	109	0.2	0	0.3	0	1	0	1	1	0	0	0	0	2	1	3	1	1	0	0	1	0	0	0
27	Tianjin	0	59	9	20	1	1	0	100	114	0.2	0	1	0	1	0	1	1	1	0	0	0	2	1	3	1	1	0	0	1	1	0	1
28	Tianjin	0	52	9	15	1	0	0	100	140	0.2	0.2	1	0	1	0	1	0	0	0	0	0	2	2	2	1	1	0	0	1	1	0	1
29	Tianjin	1	50	9	15	1	1	0	100	20	0.5	0	1	0	1	0	1	0	0	0	0	0	2	2	1	1	1	0	0	1	1	0	1
30	Tianjin	0	56	6	10	1	1	0	60	30	1	1	1	0	1	0	1	0	1	0	1	0	2	2	3	1	1	0	0	1	1	0	1
31	Tianjin	0	58	9	15	1	1	0	100	220	0.1	0.1	2	0	1	0	1	0	0	0	1	0	2	2	3	1	1	0	1	1	1	0	1
32	Tianjin	1	58	6	17	1	0	0	100	15	0.2	0	0.5	0	1	0	0	0	1	0	1	0	2	1	3	1	1	0	0	1	1	0	1
33	Tianjin	0	53	9	20	1	1	0	60	215	0.2	0	0.2	0	1	0	1	1	1	0	1	0	1	1	2	1	1	0	1	1	1	0	1
34	Hebei	0	50	6	20	2	1	0	100	400	0	0	1	1	1	1	1	1	1	0	1	0	2	2	3	1	1	0	1	1	1	0	0
35	Hebei	0	46	9	16	1	1	0	100	210	1	1	0.5	0	1	0	1	1	1	0	0	0	2	2	3	1	1	0	0	1	1	0	1
36	Hebei	0	47	9	19	1	1	0	100	430	0.5	0.5	0.5	0	1	1	1	1	1	0	0	0	2	2	3	1	1	0	1	1	1	0	1
37	Hebei	0	56	9	15	1	1	0	80	228	1	1	2.5	0	1	0	1	1	1	0	1	0	2	2	3	1	1	0	1	1	1	0	1
38	Hebei	0	72	6	15	1	1	0	100	100	0.1	0.1	0	1	1	0	0	0	1	0	0	0	2	1	3	1	1	0	0	0	0	0	0
39	Hebei	1	58	12	10	2	1	0	60	100	1	1	1	1	1	1	1	1	1	0	1	0	2	2	3	1	1	0	0	1	1	0	1
40	Hebei	0	45	10	3	2	0	0	30	200	0.2	0.2	2	1	1	1	1	1	1	0	0	0	2	2	3	1	1	0	1	1	1	0	1
41	Hebei	1	60	0	20	1	1	0	100	1070	0	0	5	1	1	1	1	0	1	0	1	0	2	2	3	1	1	0	0	1	1	0	1
42	Hebei	0	64	6	8	1	0	0	100	265	0.06	0.15	2	1	1	0	1	1	1	0	0	0	1	1	3	0	0	0	1	0	0	0	1
43	Hebei	0	42	9	5	3	0	0	60	120	100	0.1	0.02	1	1	0	0	0	1	0	0	0	1	1	3	0	0	1	0	1	0	0	1
44	Hebei	0	60	9	17	1	1	0	70	214	0.1	0.5	0.2	0	1	1	1	0	1	0	0	0	1	1	2	1	0	0	1	1	1	0	1
45	Hebei	1	60	9	17	1	0	0	100	320	0	0.15	0.5	0	1	1	1	0	1	0	0	0	1	1	3	0	0	0	1	1	1	0	1
46	Hebei	0	50	9	10	2	1	0	100	150	2	0.5	8	1	1	1	0	1	1	0	0	0	1	1	3	0	0	0	1	1	0	0	1
47	Hebei	0	50	9	14	1	0	0	95	420	0.2	0.8	5	0	1	1	1	0	1	0	0	0	1	1	3	0	0	0	0	1	0	0	1
48	Hebei	0	56	9	2	2	0	0	60	800	0.1	0.6	0.4	1	1	0	0	0	1	1	1	1	2	1	3	1	1	1	1	1	1	1	1
49	Hebei	1	40	9	2	1	0	0	70	95	1	1	0.5	0	1	1	1	1	1	0	0	0	1	1	2	0	0	0	1	1	0	0	1
50	Tianjin	0	51	9	20	1	0	0	30	75	0	0.3	0.3	0	0	1	1	0	1	0	1	0	2	2	3	0	1	0	1	1	1	0	1
51	Tianjin	0	65	6	20	1	1	0	100	65	0	0.5	0.2	0	1	1	1	1	1	1	0	0	1	1	3	0	0	0	1	1	1	0	0
52	Tianjin	0	63	9	35	1	1	0	100	530	0	3	2	0	1	1	1	1	1	0	0	0	1	1	3	0	0	0	0	1	1	0	0
53	Tianjin	0	51	5	17	1	0	0	100	0	0	0.2	0.2	0	0	0	1	1	1	0	0	0	2	2	3	0	0	0	1	1	1	0	1
54	Tianjin	0	51	9	17	1	1	1	100	1540	0.4	1.5	0	0	1	1	1	1	1	0	0	0	1	1	2	0	0	0	1	1	1	0	1
55	Tianjin	1	48	9	24	1	0	0	100	640	0	1	0.1	0	1	1	1	1	1	0	0	0	1	1	2	0	0	1	1	1	1	0	0
56	Tianjin	0	56	9	20	1	1	0	100	0	0	0.1	1.5	0	0	1	1	1	1	0	1	0	1	1	3	1	1	0	1	1	1	0	1
57	Tianjin	0	58	9	12	1	1	1	100	1340	0	1	2	0	1	1	1	1	1	0	0	0	1	1	3	0	0	0	1	1	1	0	0
58	Tianjin	1	58	6	25	1	1	0	100	425	0	1	0	1	1	1	0	1	1	1	0	0	1	1	3	0	0	1	1	1	1	0	1
59	Tianjin	0	46	9	10	1	1	0	100	160	0	0.5	0.5	0	1	1	1	1	1	0	0	0	1	1	3	0	0	0	1	1	1	0	0
60	Tianjin	0	54	9	16	1	1	0	100	670	0	0.5	0.5	0	1	1	1	0	1	0	0	0	1	1	3	0	0	1	1	1	1	0	0
61	Tianjin	0	56	9	20	1	1	0	100	0	0	3	2	0	1	1	1	1	1	0	0	0	1	1	3	0	0	0	1	1	1	0	0
62	Tianjin	0	49	6	15	1	0	0	100	325	0.05	0.5	0.1	0	1	1	1	1	1	1	0	0	1	1	3	0	0	0	1	1	1	0	0
63	Liaoning	0	52	12	5	1	1	0	100	825	2	2	0.2	0	1	0	1	1	1	1	1	0	2	1	3	1	1	0	1	1	1	0	1
64	Liaoning	0	50	7	4	1	0	0	80	204	1	0.1	1	0	0	0	0	0	0	0	0	0	2	2	3	0	0	1	0	1	0	0	0
65	Liaoning	1	50	9	16	1	0	0	80	121	0.1	0	1	0	0	0	1	0	0	0	0	0	2	2	3	0	0	0	0	1	0	0	1
66	Liaoning	0	44	7	7	1	0	0	60	76	0.1	0	0.5	0	0	0	0	0	0	0	0	0	2	2	3	0	0	0	0	1	0	0	0
67	Liaoning	0	48	8	8	1	0	0	70	47	0.1	0	0.1	0	0	0	1	1	0	0	0	0	2	1	3	0	0	0	0	1	0	0	0
68	Liaoning	1	48	9	20	3	0	0	60	25	0.5	0.1	1	0	0	0	0	1	0	0	0	0	1	1	3	0	0	0	0	1	0	0	0
69	Liaoning	0	52	12	15	1	1	1	100	1050	0.5	0.1	0.1	0	0	0	1	1	1	0	1	1	1	2	3	1	0	0	1	1	0	0	1
70	Liaoning	1	46	6	20	1	0	0	10	56	0.1	0	1	0	0	0	1	0	0	0	0	0	1	2	3	0	0	0	0	1	1	0	1
71	Liaoning	1	48	6	4	3	0	0	20	3	0.1	0	1	0	1	0	1	0	0	0	0	0	1	2	3	0	0	1	0	1	0	0	1
72	Liaoning	1	58	6	4	1	0	0	100	35	0.1	0	0.1	0	0	0	1	0	0	0	0	0	2	2	3	0	0	1	0	0	0	0	0
73	Liaoning	1	63	6	15	2	0	0	40	60	3	0	2	0	0	0	0	0	0	0	0	0	1	2	3	0	0	1	0	1	0	0	0
74	Liaoning	1	50	6	6	2	0	0	30	120	2	0.5	0.1	1	0	0	1	1	1	0	1	0	2	2	3	1	0	0	0	1	0	0	1
75	Liaoning	1	52	9	8	1	1	0	60	220	2	0.8	3	0	0	1	1	1	0	0	0	1	2	2	3	0	0	1	0	1	0	0	0
76	Jilin	0	48	12	16	1	1	1	100	1300	5	1.5	2	0	0	1	1	1	1	0	1	0	2	2	3	1	0	0	0	1	1	0	1
77	Jilin	0	46	9	8	3	1	1	90	170	1	0.5	1	0	1	1	1	1	1	0	1	0	2	2	3	1	1	0	1	1	1	0	0
78	Jilin	0	50	10	5	3	1	0	100	400	3	1	0.1	0	0	1	1	1	1	0	0	0	2	2	2	0	1	0	1	1	1	0	1
79	Jilin	0	65	12	23	1	1	0	80	884	2	0.6	0.1	0	1	1	1	1	1	0	1	0	2	2	3	1	1	0	1	1	1	0	1
80	Jilin	0	57	12	14	1	1	0	100	910	5	6	0.02	0	1	0	1	1	1	1	1	1	2	2	3	1	0	0	1	1	1	0	1
81	Jilin	0	53	6	12	1	0	0	100	560	1	1	2	0	1	1	1	1	1	1	1	0	1	2	2	1	1	0	1	1	1	0	1
82	Jilin	0	49	6	10	1	0	0	100	1570	1	1	0.5	0	1	1	1	1	1	1	1	1	1	2	2	1	1	0	1	1	1	0	1
83	Sichuan	0	44	12	5	2	1	0	10	1050	6	1	10	1	1	1	1	1	1	1	1	1	1	2	3	1	1	0	1	1	1	0	1
84	Sichuan	0	59	12	15	1	1	0	40	1050	0.3	0.5	0.5	0	1	1	1	1	1	0	1	0	1	2	3	1	1	0	1	1	1	0	1
85	Sichuan	0	42	5	21	2	1	0	100	2720	1	1	1	1	1	1	1	0	1	1	0	0	1	2	3	0	0	0	1	1	1	0	1
86	Sichuan	0	46	12	4	2	1	1	30	1800	5	1	0.2	1	1	1	1	0	1	0	1	0	1	2	3	1	1	0	1	1	1	0	1
87	Sichuan	0	45	9	2	2	1	0	40	2200	2	2	0.3	1	1	1	0	0	1	1	1	0	1	2	2	1	1	0	1	1	1	0	1
88	Sichuan	0	47	9	10	1	1	0	100	800	3	3	1	0	1	1	1	1	1	0	1	0	1	2	3	1	1	0	0	1	1	0	1
89	Sichuan	0	45	12	6	1	1	0	100	350	0.15	0	15	1	1	1	1	1	1	1	0	1	1	2	3	1	0	1	1	1	1	0	1
90	Sichuan	0	48	9	5	1	1	1	60	65	1	1	1	0	1	0	1	1	1	1	0	0	2	1	3	0	1	0	1	1	1	0	1
91	Hubei	0	62	5	4	2	1	0	80	1500	0.1	0.5	0.1	1	1	1	1	1	1	1	1	1	1	2	3	1	1	0	1	1	1	0	0
92	Hubei	0	59	12	16	1	1	0	100	632	5	0.2	1	0	1	1	1	1	1	0	1	0	2	2	3	1	1	0	0	1	1	0	1
93	Hubei	0	31	16	10	1	1	1	100	56500	10	1	3	1	1	1	1	1	1	1	1	0	2	2	2	1	1	0	1	1	1	0	1
94	Hubei	0	45	9	12	1	1	0	70	30	1.5	3	2	0	1	0	0	0	0	0	1	0	1	1	3	1	0	0	1	1	1	0	0
95	Hubei	0	49	10	5	1	1	0	80	261	1	0.8	1	0	1	1	1	1	1	1	1	1	1	2	1	1	1	0	0	0	0	1	1
96	Jiangsu	0	44	12	11	2	1	0	50	800	1	0.5	3	1	1	1	1	1	1	1	1	0	2	1	2	1	1	0	1	1	1	0	1
97	Jiangsu	0	37	12	12	1	1	0	100	1478	1	0.5	1	0	1	1	1	0	1	0	0	0	1	2	2	0	0	0	0	1	0	0	0
98	Jiangsu	0	51	9	7	2	1	0	50	213	0.2	0	1	0	1	0	0	0	0	0	1	0	1	2	3	1	1	0	0	1	0	0	1
99	Jiangsu	0	60	5	30	3	1	0	100	4	1	1	1	0	1	1	0	0	0	0	1	0	1	2	3	0	0	0	0	1	0	0	1
100	Jiangsu	0	54	9	13	1	1	0	100	786	0.1	0.1	0.2	0	1	1	1	1	1	0	0	0	2	2	2	1	0	0	0	1	1	0	1
101	Jiangsu	0	63	8	25	1	1	0	70	3	2	1	3	0	1	0	1	1	0	0	1	0	2	2	3	1	1	0	1	1	1	0	1
102	Jiangsu	0	48	12	28	2	1	1	80	3000	5	2	20	1	1	1	1	1	1	0	1	0	1	2	2	1	1	0	1	1	1	0	1
103	Jiangsu	0	44	12	12	1	1	1	90	225	1	0.1	1	0	1	1	1	1	1	0	1	0	2	2	3	1	1	0	1	1	1	0	1
104	Jiangsu	0	56	12	11	1	1	0	95	230	10	2	5	0	1	1	1	1	1	1	1	0	2	2	3	1	1	0	1	1	1	0	1
105	Jiangsu	0	52	5	12	1	0	0	100	255	10	3	1	0	1	0	1	0	1	0	1	1	2	1	3	1	1	0	0	1	1	0	1
106	Jiangsu	0	50	12	10	1	1	1	100	3300	0.5	0.2	0.3	0	1	1	1	1	1	1	1	0	1	1	3	1	1	0	1	1	1	0	1
107	Jiangsu	1	49	12	10	1	1	1	100	2400	4	3	2	0	0	0	1	1	1	1	1	1	2	1	3	1	1	0	1	1	1	0	1
108	Jiangsu	0	45	9	12	1	1	0	80	150	5	0.5	1	0	1	0	1	1	1	0	1	1	1	1	3	1	1	0	1	1	1	0	1
109	Jiangsu	0	38	9	11	1	1	0	90	573	0.5	0.5	1	0	1	1	1	1	1	1	1	0	2	1	3	1	1	0	1	1	1	0	1
110	Jiangsu	1	46	8	15	1	1	0	50	210	1	1	2	0	0	1	1	0	1	1	1	0	2	1	3	0	1	0	1	1	1	0	1
111	Jiangsu	0	52	6	5	1	0	0	100	114	1.5	1.5	0.2	0	1	0	0	0	1	0	1	0	1	1	3	1	1	0	1	1	1	0	1
112	Sichuan	0	48	12	27	1	1	0	90	330	1	1	1.5	1	1	1	1	1	1	0	1	0	1	1	3	1	1	0	1	1	1	0	1
113	Sichuan	0	34	16	9	1	1	1	95	1206	0.8	0.8	3	0	1	1	1	1	1	1	0	1	1	1	1	0	0	0	0	1	1	0	1
114	Sichuan	0	35	12	5	2	1	0	100	3600	2	1.5	0.3	1	1	1	1	1	1	0	1	1	1	1	1	1	1	0	1	1	1	0	1
115	Sichuan	0	55	10	11	1	1	0	60	8206	1	0.5	1	0	1	1	1	1	1	1	1	1	1	1	1	1	1	0	0	1	1	0	1
116	Sichuan	0	36	12	4	2	1	1	70	1300	1	2	8	1	1	1	1	1	1	1	1	1	1	1	1	1	1	0	1	1	1	0	0
117	Sichuan	0	54	12	11	1	1	1	80	2530	10	0.1	0.1	0	1	1	1	1	1	1	0	1	1	1	1	0	0	0	0	1	1	0	1
118	Sichuan	0	47	12	2	1	1	0	70	3013	3	1	4	0	1	1	1	1	1	1	0	0	1	1	3	1	1	0	1	1	1	0	1
119	Sichuan	0	58	12	13	1	1	0	80	3800	1	1	10	0	1	1	1	1	1	1	1	0	1	1	3	1	1	0	1	1	1	0	1
120	Sichuan	0	52	15	20	1	1	0	60	500	80	4	10	0	1	1	1	1	1	1	1	0	1	1	3	1	1	1	1	1	1	0	1
121	Sichuan	0	50	12	8	1	1	0	20	3480	35	35	1	0	1	1	1	1	1	1	1	0	1	1	2	1	1	0	1	1	1	0	1
122	Sichuan	0	41	12	17	1	1	0	100	2100	1	1	1	0	1	1	1	1	1	1	1	0	1	1	3	1	1	0	1	1	1	0	1
123	Sichuan	1	50	8	4	2	1	0	80	2300	7	3	4	1	1	1	1	1	1	1	1	0	1	1	3	1	1	0	1	1	1	0	1
124	Sichuan	0	48	9	6	2	1	0	80	1100	1	1	3	1	1	1	1	1	1	1	1	1	1	1	1	1	1	1	1	1	1	1	1
125	Sichuan	0	44	16	1	2	1	0	80	0	0.5	0.5	1.5	1	1	1	1	1	1	1	1	1	2	2	3	1	1	0	1	1	1	0	1
126	Sichuan	1	50	8	4	2	1	0	80	2200	1	1	5	0	1	1	1	1	1	1	1	1	1	1	1	1	1	1	1	1	1	1	1
127	Sichuan	0	55	9	17	2	1	0	80	0	25	25	5	1	1	1	1	1	1	1	1	0	2	2	1	1	1	0	1	1	1	0	1
128	Hubei	0	36	9	2	1	0	0	100	210	10	10	3	0	1	0	1	1	1	1	0	0	2	2	3	0	0	0	1	1	1	0	1
129	Hubei	0	57	12	3	2	1	0	100	800	1	1	0.3	1	1	1	1	1	1	1	1	0	2	2	3	1	1	0	1	1	1	0	1
130	Hubei	0	48	9	3	2	1	0	80	1000	1	1	5	1	1	1	1	1	1	1	1	1	2	2	3	1	1	0	1	1	1	0	1
131	Hubei	0	31	9	3	1	0	0	100	800	1	1	5	1	1	1	1	1	1	1	1	0	2	2	1	1	1	0	1	1	1	0	1
132	Hubei	0	36	9	2	1	0	1	70	0	1	1	1	0	1	1	1	1	1	1	1	0	2	2	2	1	1	0	1	1	1	0	1
133	Hubei	0	57	12	3	2	1	0	80	2497	7	3	4	0	1	1	1	1	1	1	1	1	1	1	2	1	1	0	1	1	1	0	1
134	Hubei	0	52	10	3	2	1	0	80	2413	4	0.5	3	1	1	1	1	1	1	1	1	1	1	1	3	1	1	0	0	1	1	0	0
135	Hubei	0	53	12	34	2	1	0	70	5006	5	0.5	5	0	1	1	1	1	1	1	1	1	1	1	2	1	1	0	1	1	1	0	1
136	Hubei	0	45	9	5	1	1	0	35	0	5	3	5	0	1	1	1	1	1	1	0	0	1	1	2	0	0	0	1	1	1	0	0
137	Hubei	0	56	12	4	2	1	0	100	2000	0	0.5	0.5	1	1	1	1	1	1	1	1	0	1	1	1	1	1	0	1	1	1	0	1
138	Hubei	0	57	19	6	1	1	0	100	1500	0	0.5	0.5	1	1	1	1	1	1	1	1	0	1	1	1	1	1	0	1	1	1	0	1
139	Hubei	0	56	9	2	2	0	0	100	800	0.5	0.2	0.3	1	1	1	1	1	1	1	1	0	1	2	2	1	1	0	1	1	1	0	1
140	Hubei	0	42	9	3	1	1	0	80	20	30	2	10	0	1	1	1	1	1	1	1	1	1	1	3	1	1	0	1	1	1	0	1
141	Hubei	0	40	12	4	2	1	0	80	6600	0.5	1	2	1	1	1	1	1	1	1	1	1	1	1	2	1	1	0	1	1	1	0	1
142	Hubei	0	51	11	26	1	1	1	60	7500	3	1.5	1	0	1	1	1	1	1	1	1	1	2	2	1	1	1	0	1	1	1	0	1
143	Hubei	1	56	9	17	2	1	0	100	68	1	1	0.5	0	1	1	1	1	1	1	0	0	1	1	3	0	0	0	1	1	1	0	1
144	Hubei	0	57	12	15	2	1	1	70	3000	2	2	5	0	1	1	1	1	1	1	1	0	1	1	1	1	1	0	1	1	1	0	1
145	Hubei	1	30	16	7	1	0	1	80	878	5	2	2	1	1	1	1	1	1	1	0	1	1	1	3	1	1	0	0	1	1	0	1
146	Hubei	0	40	12	4	2	1	0	100	2400	3	2	4	1	1	1	1	1	1	1	1	0	1	1	2	1	1	1	1	1	1	0	1
147	Hubei	0	57	12	15	1	1	0	100	316	0	0.5	2	0	1	1	1	1	1	1	1	0	1	1	3	1	1	0	1	1	1	0	1
148	Jilin	0	50	20	30	1	1	1	100	22000	1	2	0.5	1	1	1	1	1	1	1	1	0	1	1	2	1	1	0	1	1	1	0	1
149	Jilin	0	46	9	20	1	1	0	70	1270	1	1	3	0	1	1	1	1	1	0	1	0	1	1	3	1	1	0	1	1	1	0	1
150	Jilin	0	46	9	10	3	1	0	100	240	2	0.5	0.5	0	1	1	1	1	1	1	0	0	1	1	2	1	1	0	1	1	1	0	1
151	Jilin	0	31	12	10	1	0	0	80	1365	1	1	1	0	1	1	1	0	0	0	1	0	1	1	1	1	1	0	0	1	1	0	0
152	Jilin	0	42	15	8	1	1	1	80	4820	2	1	2	1	1	1	1	1	1	1	1	1	1	1	2	1	1	0	1	1	1	0	1
153	Jilin	1	49	10	12	1	1	0	90	260	1.5	0.5	0.3	1	1	1	1	1	1	0	0	1	1	1	2	1	1	0	0	1	0	0	0
154	Jilin	1	40	15	8	1	1	1	100	3700	0.5	1	2	1	1	1	1	1	1	1	1	0	1	1	2	1	1	0	1	1	1	0	1
155	Jilin	0	48	5	10	1	1	1	100	3705	1	1	0.2	1	1	1	1	1	1	1	1	0	1	1	2	1	1	0	1	1	1	0	1
156	Jilin	0	47	12	24	1	1	1	95	2211	1	1	1	0	1	1	1	1	1	0	0	1	1	1	1	1	1	0	0	1	1	1	1
157	Jilin	0	31	12	25	1	1	1	90	1130	1	1	0.5	0	1	1	1	1	1	1	1	1	1	2	3	1	1	0	1	1	1	0	1
158	Jilin	1	49	10	12	1	1	1	40	173500	0.5	0.5	1.5	0	1	1	1	1	1	1	1	1	2	2	1	1	1	0	1	1	1	0	1
159	Jilin	1	40	15	8	1	1	1	80	0	1	1	5	0	0	1	1	0	1	1	1	1	2	2	2	0	1	0	1	1	1	0	1
160	Liaoning	0	67	9	1	2	1	0	50	15	0	0	6	1	1	1	1	1	1	1	0	0	1	1	3	0	0	0	0	1	1	0	1
161	Liaoning	0	67	6	6	1	0	0	100	23	0.1	0.1	0.1	0	0	1	1	1	1	0	0	0	1	1	3	0	0	0	1	1	1	0	1
162	Liaoning	0	31	9	10	1	1	0	30	80	1	1	1	0	0	1	1	1	1	1	1	0	1	1	3	1	1	0	0	1	1	0	1
163	Liaoning	0	68	6	7	1	1	0	50	75	1	1	0.5	0	0	0	0	0	0	0	0	1	1	1	3	0	0	0	0	0	0	0	0
164	Liaoning	0	48	9	10	1	1	0	80	19	0	0	1	0	1	1	1	1	1	0	0	0	1	1	3	0	0	0	1	1	1	0	1
165	Liaoning	1	50	6	20	1	1	0	100	22	0.1	0.2	1	0	1	1	1	1	1	0	1	0	1	1	3	1	1	0	0	1	0	0	0
166	Liaoning	0	35	9	10	1	1	0	100	120	0	0	0	0	1	1	1	1	1	0	1	0	1	1	3	1	1	0	1	1	1	0	1
167	Liaoning	0	55	6	1	2	1	0	100	103	0	0	1	1	0	1	1	1	1	0	0	1	1	1	3	0	0	1	1	1	1	0	1
168	Liaoning	1	43	6	2	2	1	0	100	30	0	0	1	1	1	1	1	1	1	0	0	1	1	1	3	0	0	0	0	1	1	0	1
169	Sichuan	0	48	4	5	1	1	0	100	590	1	2	2	1	1	1	1	1	1	1	0	1	1	1	1	0	0	0	0	0	1	0	1
170	Sichuan	0	53	12	34	1	1	1	100	386	5	0.5	0.1	0	1	1	1	0	1	1	0	1	1	1	2	0	0	0	0	1	1	0	1
171	Sichuan	1	40	12	10	1	1	0	100	765	5	2	0.5	0	1	0	1	0	1	0	1	1	1	1	3	1	1	0	1	1	1	0	1
172	Sichuan	0	46	12	15	1	1	0	90	320	0.3	0.5	2	1	1	1	1	1	1	0	1	1	1	1	2	0	1	0	1	1	1	0	1
173	Sichuan	0	43	14	4	2	1	0	40	1600	3	0.7	2	1	1	1	1	0	1	1	1	1	1	1	1	1	1	0	0	1	1	0	1
174	Sichuan	0	46	12	12	2	1	1	50	1700	3	5	3	1	1	1	1	1	1	1	1	1	1	1	2	1	1	0	1	1	1	0	1
175	Sichuan	1	50	9	4	2	1	0	60	1100	1	1	0.5	1	1	1	1	1	1	1	1	1	1	1	2	1	1	0	0	1	1	0	1
176	Sichuan	0	45	12	10	2	1	1	100	2200	3	3	3	1	1	1	1	1	1	1	1	1	1	1	2	1	1	0	1	1	1	0	1
177	Sichuan	0	26	14	4	2	1	0	50	2200	1	2	0.5	1	1	1	0	0	1	1	1	1	1	1	1	1	1	0	0	1	1	0	1
178	Sichuan	0	52	9	4	2	1	0	100	2400	3	1	0.5	1	1	1	1	1	1	1	1	1	1	1	2	1	1	0	0	1	1	0	1
179	Sichuan	0	40	12	3	2	1	0	100	1100	1	1	3	1	1	1	1	1	1	1	1	1	1	1	2	1	1	0	0	1	1	0	1
180	Hubei	0	57	12	13	2	1	0	60	2400	5	1	5	1	1	1	1	0	1	1	1	1	1	2	2	1	1	0	0	1	1	0	1
181	Hubei	0	32	12	4	2	1	0	60	2900	3	1	8	1	1	1	1	0	1	1	1	1	1	2	1	1	1	0	1	1	1	0	1
182	Hubei	0	61	12	30	1	0	0	100	182	5	0.4	5	0	1	1	1	1	1	1	1	1	1	1	3	1	1	0	0	1	1	0	1
183	Hubei	0	37	12	10	2	1	0	80	312	3	1	10	1	1	1	1	1	1	0	1	1	1	2	2	1	1	0	1	1	1	0	1
184	Hubei	0	42	12	10	2	1	0	70	4000	3	1	10	1	1	1	1	0	1	0	1	1	1	2	3	1	1	0	1	1	1	0	1
185	Hubei	0	56	9	12	2	1	0	70	1400	3	0.5	20	1	1	1	0	0	1	0	1	1	1	2	3	1	1	0	1	1	1	0	1
186	Hubei	0	51	9	5	1	1	0	100	96	3	1.5	10	1	1	1	1	1	1	1	1	1	1	1	1	1	1	0	1	1	1	0	1
187	Jilin	0	44	1	16	1	1	0	80	190	3	0	2	0	1	1	1	1	0	0	0	1	1	1	2	1	1	0	0	1	0	0	0
188	Jilin	0	62	12	20	1	1	0	100	380	1	0.5	4	0	1	1	0	0	0	0	0	1	2	2	1	1	0	0	0	0	0	0	0
189	Jilin	0	53	12	16	2	1	0	80	2500	1	1	10	1	1	0	1	0	1	1	1	1	1	2	2	1	1	0	1	1	1	0	1
190	Jilin	0	33	6	9	1	1	0	100	900	12	0.5	2	0	1	0	1	1	1	1	1	1	1	1	3	1	1	0	1	1	1	0	1
191	Jilin	0	45	9	20	1	1	0	90	720	0.1	0.1	1.5	0	1	0	1	1	1	1	1	1	1	1	3	1	1	0	1	1	1	0	1
192	Jilin	1	50	9	11	1	1	0	60	1600	0.3	0.1	3	0	1	0	1	1	1	1	1	1	1	1	3	1	1	0	1	1	1	0	1
193	Jilin	1	50	9	10	1	1	0	90	1280	0.2	0.1	2	0	1	0	1	1	1	1	1	1	1	1	3	1	1	0	1	1	1	0	1
194	Jilin	0	40	9	10	1	1	0	90	2020	5	2	5	0	1	1	1	1	1	1	1	1	1	1	3	1	1	0	1	1	1	0	1
195	Sichuan	0	33	15	10	1	1	0	100	5300	4	1	3	1	1	1	1	1	1	1	0	0	1	1	2	0	0	0	1	1	1	0	1
196	Sichuan	0	52	9	10	2	1	0	100	2300	10	3	5	1	1	1	1	1	1	1	0	0	2	2	2	0	0	0	0	1	1	0	1
197	Sichuan	0	41	16	3	2	1	0	80	3400	6	0.3	0.5	1	1	1	1	1	1	1	0	0	1	2	2	0	0	1	1	1	1	0	1
198	Sichuan	1	49	12	4	2	1	0	45	1100	0.5	0.5	0.5	1	1	1	1	1	0	1	0	1	2	2	2	0	0	0	1	1	1	0	1
199	Sichuan	0	51	9	11	2	1	1	90	1800	3	1	2	1	1	1	1	1	1	1	0	0	2	2	3	0	0	0	1	1	1	0	1
200	Sichuan	0	34	9	12	1	0	0	100	490	4	0.5	0.3	0	1	1	1	1	1	1	0	0	2	1	2	0	0	0	1	1	1	0	0
201	Sichuan	0	27	16	3	1	1	1	30	820	3	2	7	0	1	1	1	1	1	1	1	0	1	1	2	1	1	0	1	1	1	0	1
202	Hubei	1	41	9	10	2	1	0	80	3000	6	2	6	1	1	1	1	1	1	1	0	1	1	1	2	0	0	0	1	1	1	0	1
203	Hubei	0	28	9	3	2	1	0	100	1300	3	1	2	1	1	1	1	1	1	1	1	0	1	1	2	1	1	0	1	1	1	1	1
204	Hubei	0	45	9	4	2	1	0	100	1700	0.4	0.3	0.5	0	1	1	1	1	1	0	0	0	1	1	2	0	0	0	1	0	1	0	1
205	Hubei	0	42	12	8	2	1	0	100	1200	0.02	0.5	0.5	1	1	1	1	1	1	1	0	1	1	1	2	0	0	0	1	1	1	0	1
206	Hubei	0	50	9	10	2	1	0	100	0	0.4	0.4	0.05	1	1	1	1	1	1	1	1	0	1	1	2	1	0	0	1	1	1	0	1
207	Hubei	0	43	6	10	1	1	0	100	308	3	2	10	1	1	1	1	1	1	0	1	0	1	1	2	0	0	0	1	1	1	0	1
208	Hubei	0	55	9	6	1	1	0	40	171	2	0.5	3	0	1	1	1	1	0	0	1	0	1	1	2	1	1	0	1	1	1	0	1
209	Hubei	0	60	16	3	2	1	0	50	3500	2.5	0.3	6	1	1	1	1	1	1	1	0	0	1	1	2	1	0	0	0	1	1	0	1
210	Hubei	0	53	4	10	1	1	0	100	850	1	3	2.5	0	1	1	1	1	1	0	1	1	1	1	2	0	0	0	1	1	1	0	0
211	Hubei	0	33	9	4	3	0	0	100	35	6	0	0.6	0	0	1	0	1	1	0	1	1	1	2	2	0	0	0	1	1	1	0	0
212	Jilin	0	48	9	15	1	0	1	100	790	1	0	0.5	0	1	1	0	1	1	0	0	1	2	2	2	0	0	0	1	1	1	0	1
213	Jilin	0	63	6	20	1	0	0	100	1920	5	8	2	0	0	1	1	1	1	0	1	1	2	2	2	0	0	0	1	1	0	0	0
214	Jilin	0	61	9	7	2	0	0	100	2400	1	1	1	0	1	1	0	1	1	1	0	0	1	1	2	0	0	0	1	1	1	0	1
215	Jilin	0	47	3	12	1	0	0	100	880	5	3	4	0	1	1	1	1	1	0	0	0	1	1	2	0	0	0	1	1	0	0	0
216	Jilin	0	34	6	10	1	0	1	100	660	4	3	0.9	0	1	1	1	1	1	0	0	1	1	1	2	0	0	0	1	1	1	0	1
217	Jilin	0	55	9	25	1	1	0	90	2140	1	1	2	1	1	0	1	1	1	1	1	1	1	1	2	1	1	0	0	1	1	0	1
218	Jilin	0	34	16	5	1	1	1	80	519	4	1	1.5	0	1	0	1	1	1	1	0	0	1	1	2	1	1	0	1	1	1	0	1
219	Jilin	1	42	12	10	1	1	0	95	1680	2	1	1	0	1	1	1	0	1	0	0	1	1	1	2	1	0	0	1	1	1	0	1
220	Liaoning	0	58	6	10	1	0	0	80	210	0.1	0	0.5	0	1	1	1	1	1	0	0	0	1	1	2	0	0	0	1	1	0	1	1
221	Liaoning	0	67	6	10	1	1	0	100	10	2	5	1	0	1	1	1	1	1	0	0	0	1	1	2	0	0	0	1	1	1	0	0
222	Liaoning	0	50	9	11	1	0	0	100	210	0.1	0	0.01	0	1	1	1	1	1	0	0	0	1	1	2	0	0	0	0	1	1	0	1
223	Liaoning	0	56	9	20	2	1	0	10	50	0.5	0	0.5	1	0	0	0	1	1	0	0	0	1	1	3	0	0	0	0	0	0	0	0
224	Liaoning	0	50	9	20	2	1	0	80	0	0.1	0	0.1	1	0	0	1	1	0	0	0	1	1	1	3	0	0	0	1	1	1	0	0
225	Liaoning	1	52	9	10	1	1	0	80	273	0.1	0	0.05	0	0	1	1	1	1	0	0	0	1	1	2	0	0	0	1	1	1	0	0
226	Liaoning	0	50	6	15	1	1	0	95	140	1	0	2	0	0	0	1	1	1	0	0	0	1	1	3	0	0	0	1	0	1	0	0
227	Liaoning	0	51	6	30	1	1	0	100	200	0.01	0	0.02	0	0	0	1	1	1	0	0	0	1	1	3	0	0	0	0	0	0	0	0
228	Liaoning	1	49	6	10	2	1	0	100	140	0.5	0	0.5	1	0	0	0	0	1	0	0	0	2	1	3	0	0	0	0	0	0	0	0
229	Jiangsu	0	30	9	6	1	0	0	100	420	5	0.2	5	0	1	1	1	1	1	0	0	0	2	2	2	0	0	0	1	1	1	0	0
230	Jiangsu	0	48	9	10	3	1	1	100	150	2	0.2	2	0	1	1	1	1	1	0	0	0	2	2	2	0	0	0	1	1	1	0	0
231	Jiangsu	0	53	13	21	1	1	1	100	0	0.3	1	0.5	1	1	1	1	1	1	1	1	0	1	1	2	1	1	0	1	1	1	0	1
232	Jiangsu	0	40	16	12	1	1	0	100	2200	5	5	1	1	1	1	1	1	1	1	1	1	1	1	1	1	1	0	1	1	1	0	1
233	Jiangsu	1	51	9	21	1	1	0	100	0	0	2	2	1	1	1	1	1	1	1	1	1	1	1	1	1	1	0	1	1	1	0	1
234	Jiangsu	0	48	13	25	1	1	0	50	0	2	1	2	0	1	1	1	1	1	0	1	0	1	2	1	1	1	0	1	1	0	0	1
235	Jiangsu	0	30	12	15	1	1	0	70	5250	5	1	1	0	1	1	0	1	1	0	1	1	2	2	2	1	1	0	1	0	0	0	1
236	Jiangsu	0	52	9	25	1	1	0	80	197	1	1	2	1	1	1	1	1	1	1	1	1	1	1	2	1	1	0	1	1	1	0	1
237	Jiangsu	1	46	12	13	1	1	1	90	1126	1.5	2	4	0	1	1	1	1	1	0	1	0	1	1	3	1	1	0	1	1	1	0	1
238	Jiangsu	0	53	8	12	1	1	1	100	540	0.5	0.1	1.5	0	1	1	1	1	1	1	1	0	1	1	3	1	1	0	1	1	1	0	1
239	Jiangsu	0	42	12	12	2	1	1	90	135	1	1	2	0	1	1	1	1	1	1	1	0	1	1	3	1	1	0	1	1	1	0	0
240	Jiangsu	1	55	6	15	2	1	0	100	185	1	1	2	1	1	1	1	1	1	1	1	0	1	1	3	1	1	0	1	1	1	0	1
241	Jiangsu	0	64	6	15	1	1	0	100	295	0.5	1	1	0	1	1	1	1	1	1	1	0	1	1	3	1	1	0	1	1	1	0	1
242	Jiangsu	0	52	6	32	1	1	0	100	415	0.1	0	0.01	0	0	0	1	1	1	0	0	0	2	2	2	0	0	0	0	0	0	0	0
243	Jiangsu	0	42	9	10	2	1	0	10	50	2	2	2	0	1	1	1	1	1	0	1	0	1	2	3	1	1	1	1	1	1	0	1
244	Jiangsu	1	50	6	15	2	0	0	100	0	2	0.5	3	0	1	1	1	0	0	0	1	0	1	1	3	1	1	0	1	1	1	0	1
245	Jiangsu	1	52	8	20	1	1	1	70	40	2.5	0.3	6	0	1	1	1	1	1	1	0	1	2	2	1	1	0	0	0	1	1	0	1
246	Jiangsu	1	39	6	5	1	1	0	100	1	0.1	0.1	1	0	1	1	1	1	1	1	1	0	1	1	3	1	1	0	1	1	1	0	1
247	Jiangsu	0	55	15	30	1	1	0	100	31	0	0	2	0	1	1	1	1	1	0	1	1	1	2	3	1	1	0	1	1	1	0	0
248	Jiangsu	0	42	20	20	1	1	0	80	0	0.5	0.5	1	1	1	1	1	1	1	1	1	1	1	2	1	1	1	1	0	0	1	0	1
249	Jiangsu	0	46	6	10	1	1	0	100	250	0	0	0	0	1	1	1	1	1	0	1	0	1	1	3	1	1	0	1	1	1	0	1
250	Jiangsu	0	46	12	10	1	1	0	100	886	10	10	7	0	1	1	1	1	1	0	1	0	1	1	3	1	1	0	1	1	1	0	1
251	Jiangsu	0	52	6	10	1	1	0	100	760	0	0	0	0	1	1	1	1	1	0	1	0	1	1	3	1	1	0	1	1	1	0	1
252	Jiangsu	1	42	9	5	1	1	0	100	350	0	0	0	0	1	1	1	1	1	1	1	1	1	1	3	1	1	0	1	1	1	0	1
253	Jiangsu	0	64	9	13	1	1	1	100	2800	0	2	10	0	1	1	1	1	1	1	1	0	1	1	3	1	1	0	1	1	1	0	1
254	Jiangsu	0	45	15	12	1	1	0	100	220	1	5	1	1	1	1	1	1	1	0	1	0	1	1	1	1	1	0	1	1	1	0	1
255	Jiangsu	0	56	10	10	1	1	1	100	2388	0.6	0	0	0	1	1	1	1	1	1	1	0	1	1	1	1	1	0	1	1	1	0	1
256	Jiangsu	0	60	8	8	1	1	1	50	420	4	3	5	1	1	1	1	1	1	1	1	0	1	1	1	1	1	0	1	1	1	0	1
257	Jiangsu	0	39	19	5	3	1	0	100	150	3	1	1	0	1	1	1	1	1	1	1	0	1	1	1	1	1	0	1	1	1	0	1
258	Jiangsu	0	46	12	12	1	1	0	100	38	10	1	2	0	1	1	1	1	1	1	1	0	1	1	1	1	1	0	1	1	1	0	1
259	Jiangsu	0	62	6	22	1	1	0	100	400	0.5	0.5	1	0	1	1	1	1	1	1	1	0	1	1	2	1	1	1	1	1	1	0	1
260	Jiangsu	0	53	9	24	1	0	0	100	1000	0.1	0.1	1	1	1	1	1	1	1	1	1	0	1	1	2	1	1	1	1	1	1	0	1
261	Jiangsu	1	45	13	15	1	1	0	100	0	0	0	0	0	1	1	1	1	1	1	1	0	1	1	2	1	1	1	1	1	1	0	1
262	Jiangsu	1	40	15	8	1	1	1	70	0	2	1	5	1	1	1	1	1	1	1	1	1	1	1	3	1	1	0	1	1	1	0	1
